# Supplementary material for: Evaluation of the Benefits, Satisfaction, and Limitations of Intergenerational Face-to-Face Activities: A General Population Survey in Spain
Source: Int J Environ Res Public Health. 2021 Sep 14;18(18):9683. doi: 10.3390/ijerph18189683 (PMC8468254; doi:10.3390/ijerph18189683)
Supplement: Supplementary file 1 [file ijerph-18-09683-s001.zip]

Archive with 1 entries (1 files):
- ijerph-1336674-supplementary.pdf
